# Supplementary material for: Detection and characterization of putative hypervirulent Klebsiella pneumoniae isolates in microbiological diagnostics
Source: Sci Rep. 2023 Nov 3;13:19025. doi: 10.1038/s41598-023-46221-w (PMC10624845; doi:10.1038/s41598-023-46221-w)
Supplement: Supplementary file 2 — Supplementary Information. [file 41598_2023_46221_MOESM2_ESM.xlsx]

## Sheet: legend
Supplemental Data S1
The excel file includes the results of all string-test investigated K. pneumoniae isolates (n=100) of this study.

## Sheet: table1
	aerobe cultivation						anaerobe cultivation
	Columbia blood agar		MacConkey agar		Mueller-Hinton agar		Columbia blood agar		MacConkey agar		Mueller-Hinton agar
strain	string-test interpretation	string-length [mm]	string-test interpretation	string-length [mm]	string-test interpretation	string-length [mm]	string-test interpretation	string-length [mm]	string-test interpretation	string-length [mm]	string-test interpretation	string-length [mm]
SPK0001	positive	80	positive	25	positive	40	negative	0	negative	0	negative	0
SPK0002	negative	2	negative	2	negative	2	negative	0	negative	0	positive	13
SPK0003	positive	35	positive	15	positive	30	positive	5	negative	2	positive	5
SPK0004	negative	1	positive	10	negative	0	positive	10	positive	15	negative	2
SPK0005	positive	25	positive	5	positive	15	positive	5	negative	3	positive	10
SPK0006	positive	30	positive	25	positive	30	negative	3	negative	0	positive	5
SPK0007	positive	30	positive	25	positive	15	positive	10	positive	20	positive	10
SPK0008*	positive	17	positive	7	positive	7	negative	3	negative	0	positive	10
SPK0009	negative	2	positive	20	positive	5	negative	3	negative	0	negative	3
SPK0010	positive	20	positive	25	positive	10	positive	10	positive	25	positive	7
SPK0011	positive	5	positive	10	positive	10	negative	0	negative	3	negative	0
SPK0012	positive	35	positive	15	positive	10	positive	5	positive	10	positive	5
SPK0013	positive	20	positive	15	positive	20	positive	5	positive	20	positive	5
SPK0014	positive	40	positive	20	positive	20	negative	3	positive	10	negative	2
SPK0015	negative	2	negative	3	negative	0	negative	0	negative	0	negative	0
SPK0016	negative	3	positive	5	negative	2	positive	7	positive	15	negative	3
SPK0017*	positive	20	negative	2	positive	10	negative	2	positive	5	positive	10
SPK0018	negative	3	negative	0	negative	2	negative	0	positive	5	negative	0
SPK0019	negative	2	negative	3	negative	3	negative	2	negative	0	negative	2
SPK0020	negative	2	positive	25	positive	10	negative	0	positive	5	negative	0
SPK0021	positive	25	positive	45	positive	40	positive	5	positive	15	positive	10
SPK0022	positive	25	positive	40	positive	20	positive	7	positive	5	positive	7
SPK0023	positive	40	positive	30	positive	10	positive	10	positive	15	positive	5
SPK0024	positive	35	positive	35	positive	25	negative	3	positive	40	positive	5
SPK0025*	positive	20	positive	10	positive	15	negative	0	positive	10	positive	5
SPK0026	negative	2	positive	15	negative	2	negative	2	positive	7	negative	0
SPK0027*	positive	5	positive	5	positive	10	negative	2	positive	15	positive	10
SPK0028	positive	10	positive	10	positive	15	negative	0	negative	3	negative	0
SPK0029	positive	15	positive	20	positive	10	positive	10	positive	15	positive	5
SPK0030	negative	3	negative	2	negative	0	negative	0	negative	0	negative	0
SPK0031	negative	3	positive	10	negative	3	negative	3	positive	5	negative	3
SPK0032	negative	2	negative	3	negative	0	negative	0	negative	0	negative	0
SPK0033	negative	2	negative	3	negative	3	negative	0	positive	5	negative	0
SPK0034	positive	7	positive	7	positive	5	negative	0	positive	5	negative	3
SPK0035	positive	35	positive	50	positive	35	positive	5	negative	0	negative	3
SPK0036	positive	20	positive	40	positive	35	positive	5	negative	0	negative	3
SPK0037	positive	15	positive	40	positive	15	positive	15	positive	25	positive	5
SPK0038	positive	5	positive	10	positive	13	negative	2	positive	15	negative	2
SPK0039	positive	5	positive	20	positive	5	positive	10	positive	20	positive	5
SPK0040	positive	5	positive	10	positive	10	negative	2	positive	15	negative	3
SPK0041	positive	10	positive	15	positive	5	negative	0	positive	15	negative	2
SPK0042	negative	2	positive	5	negative	2	negative	0	positive	15	negative	2
SPK0043*	negative	3	positive	15	positive	10	negative	0	positive	5	negative	3
SPK0044	negative	3	positive	20	positive	5	negative	3	positive	30	positive	5
SPK0045	positive	15	positive	25	positive	10	negative	0	negative	3	positive	5
SPK0046	negative	2	positive	5	negative	2	negative	0	positive	5	negative	0
SPK0047	positive	5	positive	10	positive	15	positive	5	negative	0	negative	2
SPK0048	negative	3	positive	5	negative	2	negative	0	negative	0	negative	0
SPK0049	positive	10	positive	30	positive	25	positive	10	positive	20	positive	15
SPK0050	negative	2	positive	40	negative	0	negative	2	positive	30	negative	2
SPK0051	negative	3	positive	5	negative	2	negative	0	negative	0	negative	2
SPK0052*	positive	10	positive	5	positive	7	negative	0	negative	0	negative	2
SPK0053	negative	2	positive	5	negative	2	negative	3	negative	0	negative	2
SPK0056	positive	55	positive	60	positive	50	positive	10	positive	40	positive	10
SPK0057	positive	25	positive	30	positive	15	negative	0	positive	20	negative	0
SPK0058	negative	2	negative	3	negative	0	negative	0	positive	15	negative	0
SPK0059	negative	2	negative	3	negative	0	negative	0	positive	15	negative	0
SPK0060	positive	5	positive	25	positive	5	positive	25	positive	40	positive	15
SPK0061	negative	0	positive	5	negative	0	negative	0	positive	10	negative	0
SPK0062	positive	10	positive	10	positive	5	positive	5	negative	0	negative	0
SPK0063	negative	0	negative	2	negative	0	negative	0	negative	0	negative	0
SPK0064*	positive	25	positive	20	positive	20	positive	5	negative	0	positive	15
SPK0065	positive	5	positive	5	negative	0	negative	0	negative	0	negative	0
SPK0066	positive	35	positive	30	positive	15	positive	25	positive	25	positive	5
SPK0067	negative	0	positive	20	negative	0	negative	0	negative	3	negative	0
SPK0068	positive	40	positive	40	positive	40	positive	5	positive	15	positive	5
SPK0069	positive	50	positive	40	positive	30	positive	5	positive	15	negative	3
SPK0070	positive	60	positive	45	positive	50	positive	20	positive	15	positive	20
SPK0071	positive	40	positive	50	positive	45	negative	2	positive	5	positive	5
SPK0072	negative	0	negative	0	negative	0	negative	0	negative	0	negative	0
SPK0073	positive	30	positive	35	positive	25	positive	7	positive	30	positive	10
SPK0074	positive	20	positive	25	positive	20	positive	10	positive	20	positive	10
SPK0075	positive	50	positive	25	positive	20	negative	0	negative	0	positive	15
SPK0076	positive	55	positive	20	positive	15	negative	0	negative	0	positive	10
SPK0077*	positive	20	positive	5	positive	15	negative	3	positive	5	positive	10
SPK0078	positive	15	positive	25	positive	10	negative	0	positive	25	positive	5
SPK0079	negative	2	positive	15	negative	0	negative	0	positive	10	positive	5
SPK0080	positive	30	positive	65	positive	20	negative	2	negative	0	positive	5
SPK0081	positive	25	positive	60	positive	20	negative	2	negative	0	negative	3
SPK0082	negative	0	positive	5	negative	0	negative	0	positive	5	negative	0
SPK0083	negative	0	negative	0	negative	0	negative	0	negative	0	negative	0
SPK0084	positive	10	positive	20	negative	3	negative	0	positive	5	negative	0
SPK0085	negative	0	positive	5	negative	0	negative	0	positive	5	negative	0
SPK0086	positive	7	positive	20	positive	15	negative	0	positive	5	negative	0
SPK0087	negative	2	positive	5	negative	3	negative	0	positive	5	negative	0
SPK0088	negative	0	negative	0	negative	0	negative	0	negative	0	negative	0
SPK0089	positive	35	positive	35	positive	20	negative	0	positive	5	positive	15
SPK0090	positive	50	positive	50	positive	25	negative	0	positive	15	negative	0
SPK0091	positive	35	positive	35	positive	30	positive	20	positive	20	positive	15
SPK0092	negative	0	positive	10	negative	0	negative	0	negative	0	negative	0
SPK0093	positive	35	positive	50	positive	25	negative	0	negative	0	positive	5
SPK0094*	positive	50	positive	40	positive	30	negative	0	negative	0	positive	10
SPK0095	positive	30	positive	35	positive	10	positive	5	positive	15	positive	5
SPK0096	negative	0	positive	10	negative	2	negative	0	positive	7	positive	5
SPK0097	positive	10	positive	25	positive	7	positive	5	positive	15	positive	5
SPK0098	positive	40	positive	20	positive	10	positive	5	positive	5	negative	0
SPK0101	negative	0	positive	25	negative	0	negative	0	negative	0	negative	0
SPK0102	negative	2	positive	5	negative	0	negative	0	negative	0	negative	0
SPK0103	positive	30	positive	35	positive	15	positive	7	positive	55	positive	10
SPK0104	negative	2	negative	0	negative	0	negative	0	negative	3	negative	0
* PCR positive for genes associated with hypervirulence
